# Supplementary material for: Immunoregulatory role of the gut microbiota in inflammatory depression
Source: Nat Commun. 2024 Apr 8;15:3003. doi: 10.1038/s41467-024-47273-w (PMC11001948; doi:10.1038/s41467-024-47273-w)
Supplement: Supplementary file 4 — Source Data [file 41467_2024_47273_MOESM4_ESM.xlsx]

## Sheet: Clinical datas1
Group (0=HC, 1=Inflammatory depression,2=Non-Inflammatory depression	Number	g__Adlercreutzia	g__Bacteroides	g__Turicibacter	g__Clostridium	g__SMB53	g__Roseburia	g__Haemophilus	hs-CRP（ng/ml）	Gender (1=Male,2=Female)	Age（year)	Education years	Height(meter)	Body weight(kg)	BMI	Acetic acid (μg/mL)	Propionic acid (μg/mL)	Butyric acid (μg/mL)	Isobutyric.acid (μg/mL)	Isovaleric.acid (μg/mL)	Valeric.acid (μg/mL)	Caproic.acid (μg/mL)	IL-1β(pg/ml)	IL-6(pg/ml)	IL-10(pg/ml)	TNF-α(pg/ml)	HAMD
0	HC_01	0	0.021964	9.80536e-05	0.00691278	0.00137275	0.0364269	0.00107859	83.2851	1	24	17	1.8	75	23.1481	5.746	0.302	0.1	0	0.382	0.042	0.06	134.506	124.521	158.188	451.749	2
0	HC_02	0	0.148583	0	0.00223606	0	0.225905	0.000919502	132.873	2	25	20	1.61	60	23.1473	5.728	0.276	0.056	0	0.342	0.02	0	198.163	140.156	114.667	563.827	0
0	HC_04	0	0.362027	0.000208012	0.0172997	8.66716e-05	0.0222053	0.000156009	86.8271	2	30	15	1.6	55.5	21.6797	6.016	0.354	0.022	0.062	0.28	0	0	232.553	84.9754	122.867	606.934	3
0	HC_05	0.00752583	0.361596	0.000168489	0.0079377	0.000131047	0.0383219	0	97.0102	2	23	16	1.58	59	23.634	5.962	1.078	0.088	0.05	0.346	0	0.066	163.042	153.491	169.541	617.711	0
0	HC_06	0.00107404	0.25737	0	0.015758	0.000352671	0.179574	0.00155496	68.2318	2	22	16	1.67	62	22.231	6.318	0.396	0.132	0.026	0	0	0.044	206.943	113.945	132.958	294.409	0
0	HC_07	0.000112535	0.306014	0.000707361	0.0140347	0.000964584	0.139479	0.0011575	90.369	2	23	16	1.56	51	20.9566	4.404	0.504	0	0	0.02	0	0	220.114	132.798	137.374	363.38	0
0	HC_08	0	0.179738	0	0.00243076	0	0.00207364	0.00214276	77.9722	2	21	14	1.61	52	20.061	6.834	0.766	0	0.022	0	0	0.086	233.284	112.106	181.525	346.138	3
0	HC_09	0	0.399938	0.000124156	0.00583534	0.00065182	0.0513851	0	105.865	2	21	14	1.61	51	19.6752	5.768	0.18	0	0.022	0	0	0.056	180.602	155.33	124.759	585.381	6
0	HC_10	0.000629713	0.298319	0.000719673	0.00374829	0	0.164835	0.00217401	101.438	2	22	15	1.6	64	25	5.578	0.72	0.07	0	0	0	0	167.432	97.391	113.405	337.516	1
0	HC_11	0.000604984	0.668923	9.45287e-05	0.000434832	0	0.0902749	0	94.3537	2	22	16	1.72	53	17.9151	6.442	0.81	0.144	0.044	0	0	0.068	205.48	109.347	199.186	359.07	1
0	HC_12	0	0.170453	0	0.000146929	0	0.0695122	0	102.323	1	44	15	1.73	75	25.0593	6.306	0.114	0.12	0.036	0.376	0	0	213.529	119.463	119.082	337.516	5
0	HC_13	8.50745e-05	0.244368	0.000204179	0.00171851	6.80596e-05	0.0774348	0	146.598	1	27	20	1.7	70	24.2215	5.968	0.508	0.104	0	0.394	0	0	250.845	161.308	102.052	440.973	8
0	HC_14	0	0.660175	0.000113148	0.00217809	0	0.0210031	0		2	30	15	1.67	67	22.04												0
0	HC_15	0	0.00857752	2.28126e-05	5.70314e-05	0	0.0204971	0		2	26	19	173	71	21.56												0
0	HC_17	0.000198527	0.10649	0.000158822	0.0130432	0	0.139088	0.000119116		1	22	15	1.75	69	22.5306												1
0	HC_18	8.74521e-05	0.0564357	0.000816219	0.00373129	0.000174904	0.0875395	0.000422685		1	19	13	1.73	67	22.3863												0
0	HC_19	0	0.0627721	0	0.00141255	0.002508	0.308859	7.2069e-05		1	17	10	1.72	68	22.9854												2
0	HC_20	0	0.0336841	3.54694e-05	0.0011232	0.000118231	0.347872	0		1	21	16	1.68	56	19.8413												4
0	HC_21	0	0.291563	0	0.000909473	0	0.30277	0		1	18	11	1.71	71	24.281												3
0	HC_22	0.00201327	0.0516849	0.000115515	0.00174923	0.000346546	0.048764	0.00029704		1	20	13	1.69	70	24.5089												0
0	HC_23	0	0.170915	0	0.00435295	0.00112099	0.218652	0	121.361	2	21	15	1.6	50	19.5312	6.458	0.04	0.052	0	0	0	0	120.604	101.529	179.003	490.546	1
0	HC_24	0.00204967	0.131521	8.54029e-05	0.00558535	0.000751546	0.202132	8.54029e-05	141.285	2	21	15	1.63	56	21.0772	7.248	0.27	0.086	0.04	0.224	0	0.068	253.04	114.865	189.725	667.284	1
0	HC_25	0.000106775	0.0619472	0.000587262	0.00571246	0.0012813	0.107754	0	80.1859	1	20	20	1.73	57	19.0451	5.078	0.742	0.06	0	0.022	0	0.078	175.481	95.5516	131.697	453.905	1
0	HC_26	0	0.290439	0.00034093	0.00634131	0.0012444	0.263352	0	90.369	1	22	15	1.82	74	22.3403	6.058	0.532	0	0	0.25	0	0.086	215.724	156.25	204.863	449.594	1
0	HC_27	0	0.121057	0.000349586	0.00839007	0.00223069	0.000332939	6.65879e-05	65.5753	1	23	18	1.82	80	24.1517	6.23	0.684	0.05	0.038	0.228	0	0.142	147.676	130.039	105.837	449.594	0
0	HC_28	0.000456722	0.164845	0	0.00285057	0	0.0990141	0.00173239	121.361	2	21	15	1.62	62	23.6244	6.488	0.24	0.074	0	0.024	0	0	227.431	130.499	106.467	499.167	0
0	HC_29	0	0.0921479	0.00430158	0.0425621	0.00134424	0.0462084	0.000168031	136.857	2	23	17	1.6	53	20.7031	5.038	0.4	0.05	0.038	0.256	0	0.058	159.383	122.682	104.575	501.322	0
0	HC_32	0	0.174249	6.96884e-05	0.0382728	0.000348442	0.263227	0.0100072		1	22	16	1.78	58	18.3058												4
0	HC_33	0.000373438	0.0574586	0.000322515	0.0134098	0	0.374644	0.00936991		1	29	12	1.81	70	21.3669												2
0	HC_34	0	0.381423	0	0.00533733	0.000770786	0.223979	0.00111982	141.727	1	30	13	1.79	74	23.0954	5.762	0.243	0	0	0	0	0	231.089	90.4934	189.725	449.594	0
0	HC_35	0.000355825	0.269285	0.000112366	0.00668577	0	0.047306	0.000187276	77.5294	2	21	16	1.58	49	19.6283								201.822	148.433	151.25	406.487	1
0	HC_36	0.00145903	0.107935	0.000502553	0.0155954	0.00228581	0.296425	0.00332334	113.835	2	22	15	1.75	64	20.898	6.454	0.765	0.089	0	0	0	0	247.918	122.682	138.635	563.827	2
0	HC_37	0.000909057	0.198026	0.000630774	0.00148417	0.00178101	0.0447293	0.000519461	65.5753	1	28	21	1.69	74	25.9095	5.848	0.424	0.08	0	0.346	0	0.168	159.383	155.33	169.541	393.555	0
0	HC_38	0	0.578015	0.000124492	0.000580961	0	0.000318145	0	90.8118	1	26	20	1.68	55	19.487	6.916	0.4	0.076	0	0.312	0	0.204	194.505	105.668	146.204	587.536	3
0	HC_39	0.000564356	0.139554	0.000866221	0.014647	0.000564356	0.273857	0.00267741	112.949	1	26	20	1.75	70	22.8571	5.298	0.342	0	0.032	0.242	0	0.492	223.772	137.397	156.927	300.875	0
0	HC_40	0	0.0845443	3.14525e-05	0.00235894	0.00025162	0.271608	0	127.56	2	22	16	1.72	55	18.5911	5.22	0.522	0.28	0.028	0.246	0	0.136	121.335	155.33	196.033	501.322	0
0	HC_41	0	0.116414	0	0.00181118	0.00469204	0.126235	6.07777e-05	100.109	1	30	21	1.75	65	21.2245	5.456	0.668	0.032	0	0	0	0.102	148.408	121.302	192.248	447.439	0
0	HC_42	0.00364586	0.00899969	0	0.0302508	0	0.0461973	0	148.811	2	22	16	1.63	60	22.5827	6.774	1.196	0.058	0.042	0.222	0.234	0.48	134.506	100.15	194.771	678.061	1
0	HC_43	0	0.0119402	6.58953e-05	0.000882996	0.00321569	0.422955	0.00164738		1	26	20	1.6	58	22.6562												6
0	HC_44	0	0.0081739	0.00030021	0.0300892	0.0104801	0.151661	0.0890942		1	25	20	1.72	70	23.6614												0
0	HC_45	0.00214686	0.215009	0	0.0116544	0	0.0698617	0	87.7125	1	30	22	1.83	76	22.694								247.186	122.222	98.2676	440.973	10
0	HC_46	0.000901108	0.431931	0.000353376	0.000530063	0	0.072813	0	105.865	1	27	18	1.76	75	24.2123	9.942	0.582	0.03	0.048	0.27	0.424	3.06	145.481	104.748	186.571	417.264	11
0	HC_47	0	0.0099214	0.00140902	0.000570597	0.0003377	0.0390335	0		1	23	16	1.82	70	21.1327												10
0	HC_48	0	0.122707	0	0.02529	0.00256767	0.0879814	0	68.2318	1	29	19	1.7	80	27.6817	5.772	1.134	0.088	0.042	0.322	0	0.138	209.87	154.87	105.837	425.885	7
0	HC22001	0.00021957	0.0531558	0.000479061	0.00968103	0.000499022	0.0135135	0.000319374	108.79	2	26	18	1.67	54	19.3625	2.1734	0.4251	0.1272	0	0.0137	0.0282	0.0568	137.38	164.055	114.67	374.275	0
0	HC22002	0.00151992	0.0502417	0.00162547	0.00924616	0.00215322	0.294231	4.22199e-05	93.795	1	25	16	1.8	100	30.8642	1.8229	0.4338	0.1272	0.0125	0.0397	0.0042	0.0187	217.905	148.125	187.765	565.015	0
0	HC22003	0	0.0231232	0.000380108	0.00492028	0.000865801	0.0730018	0.000358991	72.955	1	26	16	1.73	75	25.0593	1.5840	0.3191	0.1001	0.0247	0.0561	0	0.0151	221.735	158.58	114.67	440.99	4
0	HC22004	0	0.0101675	0.00143261	0.0059294	0.00386008	0.0753114	0	86.365	1	25	16	1.65	80	29.3848	1.9313	0.3292	0.0512	0.0235	0.0490	0	0.0351	179.55	142.045	135.955	612.95	10
0	HC22005	0	0.0106815	0	0.00694196	0	0.0508215	0	68.675	1	26	16	1.7	75	25.9516	1.6089	0.2517	0.0319	0.0141	0	0	0.0341	123.635	150.885	188.375	361.83	1
0	HC22006	0	0.0177624	0.000894081	0.00378494	0.00339751	0.0224712	0	92.045	1	26	16	1.88	75	21.22	3.1514	0.2436	0.0366	0.0192	0.0317	0	0.0451	225.565	158.58	154.85	516.68	0
0	HC22007	0.000605435	0.0837637	0.000213683	0.00138894	0.00238612	0.126251	0	82.02	1	25	18	1.8	80	24.6914	1.8135	0.1987	0.0597	0.0095	0.0332	0	0.0253	159.6	130.375	160.945	341.87	3
0	HC22008	0	0.0898111	0.000364289	0.00134507	0.000588466	0.265342	0.000168133	70.385	1	25	18	1.72	65	21.9713	1.9847	0.2207	0.0280	0.0157	0.0279	0	0.0136	222.5	143.705	144.485	591.425	2
0	HC22009	0.000138262	0.114135	9.21744e-05	0.00271914	0.000944788	0.172182	0	73.815	1	25	18	1.84	75	22.1526	2.3529	0.2809	0.1234	0.0054	0.0209	0	0.0012	208.705	165.695	181.675	497.24	2
0	HC22010	0	0.120158	0.000247435	0.00572908	0.00274082	0.17094	0.00630008	125.275	1	25	18	1.71	65	22.2291	1.4000	0.1580	0.0232	0.0126	0	0	0.0282	116.78	161.87	122.565	371.785	1
0	HC22012	0	0.154292	0.00638342	0.0118673	0.00356364	0.002197	0	71.24	1	25	17	1.71	64	21.8871	1.2509	0.1440	0.0306	0.0221	0.0223	0.0044	0.0363	209.47	149.78	198.72	391.645	1
0	HC22015	0.000108455	0.216563	0.000802568	0.00125808	0.00167021	0.0894755	0	127.065	2	24	18	1.64	65	24.1672	0.9743	0.2428	0.0574	0.0206	0.0000	0	0.0070	155.765	98.93	139.61	612.95	0
0	HC22017	0	0.00662408	0.000657151	0.00389033	0.0161133	0.0979155	0	79.42	2	26	19	1.6	58	22.6562	2.2671	0.3523	0.1177	0.0117	0.0230	0.0006	0.0178	155.765	108.52	168.265	366.81	0
0	HC22018	0	0.0689213	0.000612019	0.00327726	0.00639659	0.0150636	0.000533049	103.925	2	25	18	1.58	54	21.6311	2.2838	0.4316	0.0953	0.0283	0.0604	0	0.0137	190.295	102.88	160.335	620.11	3
0	HC22020	0	0.07956	0.000195411	0.00304282	0	0.174669	0.000893306	99.07	2	26	21	1.68	65	23.03	2.1379	0.2960	0.0511	0.0158	0.0004	0	0.0119	120.585	157.485	162.165	506.97	2
0	HC22021	0	0.130449	0	0.00222187	0	0.152118	0	121.695	2	24	18	1.63	57	21.4536	2.1295	0.2335	0.0505	0	0.0142	0	0.0165	153.465	100.625	163.385	617.725	5
0	HC22022	0.00109382	0.0582211	0.00052205	0.00382837	0.000845224	0.0164322	0.000223736	128.855	2	24	17	1.6	50	19.5312	1.6373	0.2314	0.0633	0.0162	0.0224	0.0047	0.0249	130.505	148.125	161.555	589.03	1
0	HC22024	0	0.182325	0.000594018	0.00176289	0.00124552	0.0115163	0.000440723	72.095	2	24	21	1.62	65	24.7676	1.7652	0.2818	0.0715	0.0059	0.0034	0	0.0056	199.5	127.03	146.31	624.875	0
0	HC22025	0	0.0435584	0.0045211	0.0165647	0.0166597	0.0312488	0.000493902	93.795	1	26	16	1.7	65	22.4913	1.2466	0.3806	0.0486	0	0.0377	0	0.0040	172.64	148.68	108.005	528.8	0
0	HC22026	0	0.0214144	0.000155804	0.00103869	0.000952134	0.0282005	0.00110794	88.985	1	26	16	1.73	71	23.7228	1.6646	0.3626	0.0725	0	0	0	0.0095	224.03	167.88	100.145	458.165	0
0	HC22027	0	0.0383874	0.00017938	0.00369972	0.000807211	0.0533656	0.00026907	103.04	2	26	19	1.65	63	23.1405	1.5662	0.3325	0.0714	0	0	0	0.0105	214.84	88.745	185.33	278.955	5
0	HC22028	0	0.179547	0	0.00483325	0.000766654	0.147414	0.000199997	68.675	2	28	19	1.55	48	19.9792	1.1227	0.2062	0.0486	0.0078	0	0	0	203.335	156.385	187.765	538.48	4
0	HC22029	0.00020844	0.00437724	0	0.00452883	0.00119379	0.347052	0	75.535	2	24	17	1.55	45	18.7305	1.4278	0.3370	0.0745	0	0.0079	0	0.0058	194.9	113.02	157.29	458.165	2
0	HC22031	0	0.185732	0	0.000788892	0.00370779	0.00118334	0	68.245	2	23	17	1.55	52	21.6441	1.2561	0.3237	0.0318	0	0	0	0.0051	196.43	94.97	108.61	431.155	1
0	HC22033	0.000123074	0.0741397	0	0.00142766	0	0.0376114	0	105.69	2	22	16	1.63	51	19.1953	2.8079	0.4687	0.0656	0.0369	0.0354	0.0119	0.0412	168.805	88.175	175.58	351.86	0
0	HC22034	0	0.195289	0.0014043	0.00419026	0.00106455	0.0251642	0.0011778	72.525	2	22	16	1.64	52	19.3337	1.2059	0.3170	0.0473	0.0033	0	0	0	128.21	156.935	138.39	364.325	4
0	HC22036	0	0.0393225	0.000328905	0.00255815	0.00051163	0.135509	0.000529903	104.365	2	22	16	1.56	46	18.902	1.0644	0.2637	0.0330	0.0020	0	0	0	164.97	158.03	171.92	624.875	1
0	HC22040	0	0.218436	0.00969654	0.00459707	0.00693328	0.00212269	0.0175844	128.405	2	21	16	1.68	63	22.3214	0.8828	0.1847	0.0184	0	0	0	0.0060	155	137.61	116.49	472.85	3
0	HC22041	0	0.201243	0.00015346	0.00473806	0.00176478	0.242006	0.00352957	72.955	2	21	16	1.61	46	17.7462	0.4215	0.1611	0.0021	0	0	0	0	157.3	160.775	128.04	655.765	1
0	HC22044	0	0.148579	0.00133505	0.0156565	0.0195403	0.0923368	0.00286429	127.96	2	22	16	1.56	53	21.7784	0.8118	0.1624	0.0038	0	0.0013	0	0.0028	172.64	97.235	103.165	294.135	0
0	HC22045	0	0.21271	0	0.00297754	0	0.17437	0	107.905	2	23	16	1.6	50	19.5312	0.9350	0.1446	0	0	0	0	0	145.035	128.705	124.995	639.155	0
0	HC22046	0	0.0546699	0	0.00587679	0	0.345537	0	109.235	2	23	15	1.67	53.5	19.1832	1.5314	0.2731	0.0303	0	0	0	0.0004	224.03	137.055	137.78	389.165	0
0	HC22048	0	0.104575	0.00252913	0.0039066	0.00173878	0.0638605	0.00198717	72.955	2	22	16	1.58	44	17.6254	1.0093	0.1864	0.0443	0	0	0	0.0305	151.165	95.535	168.875	309.26	2
0	HC22051	0.000193723	0.14289	5.8117e-05	0.000678032	0.000542425	0.122201	0.00025184	85.495	2	22	16	1.6	60	23.4375	1.8544	0.2621	0.0478	0	0	0	0.0140	155.765	139.275	188.985	509.4	2
0	HC22053	8.6734e-05	0.00429333	0.000336094	0.00358862	0.00213583	0.0100828	0.000834815	121.25	1	22	16	1.83	78	23.2912	1.4684	0.2495	0.0171	0	0.0052	0	0.0115	184.155	166.24	156.07	408.965	0
0	HC22054	0.000141353	0.1745	0.0009718	0.000724433	0.00121917	0.192204	7.06764e-05	69.955	2	23	16	1.58	45	18.026	2.3008	0.2605	0.0605	0	0	0	0.0018	179.55	149.78	175.58	431.155	0
0	HC22056	0.00112607	0.18148	5.23752e-05	0.00256639	0	0.250825	0.000209501	127.065	2	22	16	1.58	51	20.4294	1.1896	0.1564	0.0007	0	0	0	0.0052	168.805	105.7	101.955	608.175	5
0	HC22057	0	0.162062	0.00013882	0.00122955	0.0044819	0.413684	0	125.72	2	23	16	1.69	65	22.7583	0.5846	0.1538	0.0338	0	0	0	0.0152	151.93	119.755	170.705	296.66	0
0	HC22058	0.000947807	0.0270862	0.00088462	0.0047601	0.00120056	0.191605	6.31872e-05	96.43	2	24	19	1.59	47	18.591	1.0466	0.2328	0.0046	0	0	0	0	175.71	104.575	160.335	336.865	5
0	HC22062	0	0.0548199	0.00429351	0.004009	0.0072938	0.0131262	0	95.115	2	21	16	1.62	60	22.8624	1.6871	0.2496	0.0021	0	0	0	0.0045	161.9	131.49	134.735	504.54	1
0	HC22064	0	0.0232955	0.010438	0.00670017	0.00508716	0.156585	0.000341212	98.19	2	21	16	1.63	70	26.3465	1.5870	0.2161	0.0140	0	0	0	0	181.85	130.375	150.58	465.51	3
2	MD20009	0.00116407	0.0377553	0	0.00173512	0.000329453	0.119789	0	79.96	1	30	15	1.75	61	19.9184	1.365	0.204	0.04	0	0.076	0	0	228.78	111.965	152.395	364.39	25
1	MD20014	0.000115735	0.527537	9.92014e-05	0.00127308	0	0.0494519	0	117.16	1	22	15	1.57	49	19.8791	1.028	0.074	0.062	0	0	0	0	148.83	76.22	145.21	439.06	28
2	MD20017	0	0.0763974	0	0.0119287	0	0.00602557	0.000122471	92.27	2	17	11	1.53	48	20.5049	0.826	0.128	0.024	0	0	0	0	206.53	138.47	163.175	383.715	26
1	MD20018	0.000150478	0.414322	0.000206907	0.00161764	3.76194e-05	0.0476826	0	139.62	2	25	12	1.58	61	24.4352	1.028	0.074	0.062	0	0	0	0	201.15	140.665	194.29	534.485	28
1	MD20040	0.019203	0.0919916	0.000894109	0.000121924	0.000690902	0.0110341	0	135.435	2	36	9	1.66	55	19.9594	0.808	0.212	0.025	0	0	0	0	130.39	137.925	167.965	434.26	27
1	MD20043	0.000348326	0.43101	0.000217704	0.00178517	7.25679e-05	0.0448615	0	141.165	1	15	9	1.75	54	17.6327	1.31	0.358	0.023	0	0	0	0	227.245	93.01	198.475	546.335	24
1	MD20047	0.000380042	0.459996	0.000271459	0.00193641	0.000162875	0.0476863	0	139.17	1	27	14	1.75	80	26.1224	1.02	0.438	0.022	0	0.028	0	0	171.915	79.02	176.94	562.89	17
2	MD20048	0.00374644	0.0314655	0.00064356	0.00473476	0.00422911	0.0187552	0	93.595	1	29	15	1.75	90	29.3878	0.758	0.099	0.057	0	0.026	0	0	211.135	99.155	191.3	541.595	21
1	MD21012	0	0.0524237	0	0.000202168	0	0.00356126	0	127.92	2	16	10	1.6	46.5	18.1641	1.694	0.148	0.041	0	0.021	0	0	191.155	77.9	165.57	405.41	34
1	MD21022	0.000501266	0.383522	5.27649e-05	0.00139827	0	0.0441378	0	141.875	1	23	16	1.78	108	34.0866	1.009	0.112	0.038	0	0.041	0	0	224.18	82.94	195.485	558.165	24
2	MD21023	0	0.374007	0	0.00603293	0	0.0928968	0.000153379	100.68	2	43	16	1.72	70	23.6614	0.699	0.085	0.049	0	0	0	0.033	114.315	127.47	148.805	505.97	26
1	MD21024	0.00104447	0.058692	0.000458102	0.00282191	0.000861232	0.0927198	0.000219889	133.765	1	16	10	1.78	60	18.937	0.52	0.079	0.025	0	0	0	0	137.3	76.78	141.62	668.465	32
2	MD21028	0.000658856	0.280508	0	0.0112211	0	0.00724742	0	83.675	2	23	16	1.58	53	21.2306	0.595	0.125	0.046	0	0.034	0	0	204.84	111.655	144.045	434.175	25
2	MD21029	0.000755363	0.125625	0	0.00394467	0.000537147	0.0156948	0	113.385	2	20	15	1.6	52	20.3125	0.673	0.161	0.11	0	0.039	0	0	120.625	79.03	153.625	312.87	26
1	MD21030	0	0.0369646	0.000475939	0.00384276	0.0031553	0.00371937	0	137.05	1	16	9	1.75	78	25.4694	0.574	0.129	0.035	0	0	0	0	229.91	105.585	196.15	331.965	31
2	MD21031	0.000156128	0.0331859	8.67378e-05	0.00166537	0	0.0521294	0	89.185	2	20	16	1.49	49	22.0711	0	0.063	0.022	0	0	0	0	187.355	98.955	146.44	396.235	21
1	MD21032	0	0.0470274	3.18183e-05	0.00173409	0	0.0191069	0	123.375	2	17	15	1.68	55	19.487	0.701	0.196	0.052	0	0	0	0.036	162.27	119.91	144.045	405.73	38
2	MD21033	0.000269594	0.208107	0	0.00348546	0	0.116522	0	106.595	2	20	13	1.7	50	17.301	0	0.039	0.041	0	0	0	0	217.76	99.51	190.165	679.45	22
2	MD21034	0	0.265985	0	0.00133796	0	0.00167246	6.43252e-05	107.5	2	17	11	1.63	44.5	16.7488	0	0.059	0	0	0	0	0	182.79	82.35	172.2	493.19	23
2	MD21036	8.66004e-05	0.0373619	0.000123715	0.00145984	0	0.00258564	0.000173201	106.14	2	13	7	1.57	58	23.5304	1.458	0.108	0	0	0.031	0	0	110.845	89.55	196.745	561.2	26
1	MD21037	0.00109125	0.268402	0	0.000926812	0.000134537	0.0663418	0.00133042	136.595	1	24	16	1.73	73	24.3911	0.871	0.07	0.026	0	0	0	0	229.15	125.955	166.805	523.74	29
2	MD21039	0.000874748	0.189168	0.000163089	0.00240185	0	0.091211	0	81.89	2	24	16	1.61	56	21.6041	1.73	0.102	0	0	0	0	0	149.365	76.265	154.225	476.7	21
2	MD21041	0.000614758	0.0513429	0.000339177	0.00500286	0.000975134	0.292243	0	80.555	1	25	20	1.6	47	18.3594	0	0.046	0.027	0	0	0	0	169.87	95.085	174.595	640.245	14
2	MD21042	0	0.33274	9.75491e-05	0.00621875	0.000121936	0.023802	0	114.29	2	28	19	1.67	49	17.5697	0.559	0.084	0.031	0	0	0	0	191.915	72.945	152.43	523.74	31
1	MD21043	0	0.0264315	0.000649269	0.00400034	0.00075399	0.222762	0	124.74	2	27	16	1.56	50	20.5457	0	0.028	0.035	0	0	0	0	250.385	81.245	172.2	497.895	27
1	MD21046	0	0.0671086	0	0.00315428	0	0.0788971	0	146.655	1	35	15	1.75	75	24.4898	0.8	0.123	0.026	0	0	0	0	129.68	102.27	179.985	591.51	14
2	MD21051	0.000686563	0.0605033	0.000407647	0.000686563	2.14551e-05	0.0321826	8.58203e-05	116.035	2	18	12	1.6	53	20.7031	0.9978	0.1547	0.0319	0	0	0	0	189.525	144.26	160.945	589.03	22
2	MD21052	0	0.230745	5.90493e-05	0.00373979	0.00129908	0.0190532	0.00183053	94.12	2	40	16	1.69	66	23.1084	2.0960	0.3501	0.0159	0	0	0	0	168.035	109.085	179.845	504.54	24
2	MD21056	0.000162265	0.160927	8.11326e-05	0.00375238	0.000547645	0.0953714	0.000202832	111.095	1	14	8	1.77	54	17.2364	0.5288	0.2323	0.0094	0	0	0	0.0057	190.295	89.875	151.8	431.155	27
2	MD21062	0	0.0289967	0	0.00194962	0.00164016	0.357631	0	99.91	1	26	14	1.73	65	21.7181	1.9521	0.1344	0.0010	0	0	0	0	132.795	115.83	132.91	480.175	29
1	MD21064	0.000343562	0.130264	0.000235069	0.0015189	0.0018263	0.0370685	0	131.365	2	14	8	1.7	53	18.3391	1.4397	0.2348	0.0302	0	0.0045	0	0.0066	207.94	159.675	161.555	610.565	34
1	MD21065	0.000115739	0.248822	0.00243052	0.0102677	0.00332336	0.0546783	0	123.24	2	15	8	1.6	45	17.5781	3.4265	0.1306	0.0313	0.0248	0.0286	0.0164	0.0550	201.035	93.84	185.33	552.965	29
1	MD21066	0.00193002	0.0727725	0	0.00306672	0	0.0711148	9.4725e-05	123.24	2	20	15	1.64	53	19.7055	0.6032	0.0959	0.0181	0.0258	0.0165	0	0.0126	225.565	163.51	150.58	516.68	30
1	MD21067	0.00158954	0.102934	0.000158954	0.00708479	0.00077206	0.213543	0	135.89	2	26	15	1.58	55	22.0317	3.0012	0.1731	0.0359	0.0405	0.0238	0.0086	0.0461	210.24	84.775	132.3	643.905	23
1	MD21069	0	0.469942	0	0.00245758	0	0.0601399	0	137.245	2	19	13	1.6	52	20.3125	0.9025	0.1341	0.0458	0.0179	0.0243	0	0.0375	178.015	157.485	174.36	489.935	33
2	MD21070	0	0.0615851	0.000664349	0.0153465	0.00283455	0.0494497	0.0493611	94.565	2	14	8	1.58	55	22.0317	1.0465	0.2360	0.0771	0.0340	0.0263	0.0065	0.0364	187.225	92.14	167.045	406.49	30
2	MD21072	0.000306887	0.0363932	0.00341186	0.00548786	0.00229263	0.133514	9.02609e-05	105.12	1	17	11	1.7	63	21.7993	0.9904	0.2005	0.0092	0.0180	0.0228	0	0.0088	128.975	81.94	165.215	423.765	34
2	MD21075	0	0.0668269	0.000311513	0.00786199	0.00277395	0.0946405	0.00108288	99.465	2	19	13	1.63	57.5	21.6418	1.0038	0.1763	0.0265	0.0328	0.0285	0.0001	0.0106	135.85	154.735	153.63	584.235	33
1	MD21076	9.64796e-05	0.232323	5.35998e-05	0.000718237	0.000460958	0.0195746	0.000192959	137.245	1	24	10	1.77	56	17.8748	1.0573	0.1206	0.0426	0.0575	0.0463	0.0304	0.0486	181.85	113.585	201.76	514.255	33
2	MD21077	0.00292119	0.0479744	0.000784549	0.00418983	0.0020198	0.0627973	1.66925e-05	87.02	2	16	8	1.64	59	21.9363	1.7385	0.1421	0.0152	0.0321	0.0446	0.0044	0.0243	192.595	133.72	193.855	389.165	27
1	MD21078	0.000140491	0.348173	0.000298544	0.00897389	0.00049172	0.0808703	0	124.775	2	34	17	1.6	64	25	1.4428	0.1084	0.0470	0.0223	0	0	0.0264	183.46	106.405	140.425	328.05	35
2	MD21080	0.00237942	0.25861	0.000181481	0.00314567	0.00100823	0.0253267	0	81.27	2	16	8	1.52	42	18.1787	0.7837	0.1037	0.0263	0.0286	0.0522	0.0008	0.0084	185.765	100.83	173.95	513.11	37
1	MD21081	0.00265392	0.0318305	0	0.000511003	0	0.0330174	0	123.88	2	25	16	1.58	40	16.0231	2.9506	0.8150	0.3405	0.0200	0.0487	0.0884	0.0396	189.615	143.95	191.3	448.65	33
2	MD21082	0.000107752	0.0384521	0	0.00501816	0.00431008	0.120744	0.00127763	115.375	1	47	8	1.72	75	25.3515	1.5811	0.1131	0.0171	0.0411	0.0471	0	0.0107	179.61	108.63	165.57	659.14	28
1	MD34	0	0.392272	0	0.00445525	0	0.0436128	0	145.03	1	17	11	1.7	55	19.0311												30
1	MD36	0.000288628	0.323552	0.000465012	0.00256558	0	0.157222	0.00142711	151.776	2	19	9	1.63	70	26.3465	5.722	0.96	0	0.044	0	0	0.13	139.597	114.943	185.369	639.741	21
1	MD38	0.000409346	0.740664	0	0.000314881	0	0.0776025	0	151.776	2	28	15	1.62	59	22.4813	5.282	0.296	0.07	0.062	0.312	0.252	0.054	213.422	82.7091	153.386	364.082	23
1	MD42	0	0.201242	0.000103962	8.91107e-05	0	0.0665805	0	146.379	1	21	14	1.83	63	18.8121	5.91	0.978	0.044	0.03	0.29	0	0.06	257.419	111.765	204.182	418.345	26
1	MD43	8.04479e-05	0.262244	0.000144806	0.00143197	8.04479e-05	0.0586787	0	118.497	1	19	13	1.7	75	25.9516	6.206	0.6	0.052	0.032	0.252	0	0.146	156.748	79.9851	138.335	550.749	34
1	MD44	0	0.680394	5.21275e-05	0.00170717	0.000247605	0.0183098	0	150.877	1	21	8	1.73	61	20.3816	5.02	0.96	0	0	0.208	0	0	119.463	82.7091	100.708	641.912	18
2	MD45	0	0.00536893	0	5.18237e-05	0	0.0166561	0	101.857	1	25	15	1.8	90	27.7778	3.694	0.56	0	0.026	0.24	0	0.132	197.762	143.092	106.352	403.152	27
2	MD48	0.000136815	0.0972928	3.42038e-05	0.0128093	0	0.134524	0	90.6139	1	17	10	1.78	60	18.937	3.794	0.768	0	0.024	0.162	0	0.06	199.999	148.086	197.911	329.353	21
2	MD49	0	0.0421799	0.000455506	0.00349829	0.000309744	0.0802966	0.000309744	91.9631	2	23	16	1.66	57	20.6852	4.436	0.744	0	0.024	0.212	0	0	178.373	104.501	161.538	646.253	26
1	MD51	0	0.042288	0	0.00094399	0.00305087	0.336676	6.84051e-05	126.142	2	21	13	1.65	71	26.079	5.206	0.464	0	0.024	0.242	0	0.082	191.051	117.667	157.776	555.09	28
1	MD56	0	0.0201805	0	0.00103891	0.000113853	0.372954	0	127.491	1	17	15	1.78	65	20.5151	5.236	0.044	0	0.03	0.246	0	0.074	255.927	159.436	186.623	611.524	23
2	MD59	0	0.244602	0	0.000564533	0	0.31388	0	71.7257	2	18	12	1.63	54	20.3244	4.74	0.066	0	0	0	0	0	169.425	104.501	97.5723	279.43	27
2	MD63	0	0.0364288	0	0.0223671	0	0.0213206	0	87.9156	2	16	9	1.69	65	22.7583	5.14	0.114	0	0	0.262	0	0	173.899	96.7833	197.911	578.966	19
2	MD64	0	0.0341071	0	0.00334439	0.00042334	0.100247	7.05567e-05	85.2173	1	24	16	1.75	83	27.102	5.556	0.04	0.038	0	0.03	0	0	185.085	121.3	160.284	383.617	27
1	MD70	0.000264868	0.164095	0	0.00158921	0	0.0212247	0.000105947	147.279	1	21	16	1.79	53	16.5413	4.336	0.126	0	0.028	0.21	0	0	205.219	112.219	182.86	550.749	22
1	MD73	0.00210766	0.237407	0	0.000955269	0	0.0584382	9.0978e-05	149.977	2	29	15	1.63	75	28.2284								201.49	147.178	140.216	568.113	19
2	MD74	0.00107437	0.133566	0.000275478	0.00450407	0.000123965	0.336483	0.00024793	92.4128	1	23	16	1.84	58	17.1314								168.679	92.2432	207.318	385.787	19
1	MD76	4.88257e-05	0.213401	6.5101e-05	0.00255521	0.00208323	0.236642	0.00096024	127.041	2	17	8	1.6	49	19.1406	7.728	0	0.128	0	0	0	0.066	133.631	106.317	187.877	301.136	32
1	MD79	0	0.00165905	2.38712e-05	0.000453553	0	0.0152418	0.000179034	137.385	1	26	20	1.72	62	20.9573								221.625	99.0533	142.725	559.431	43
1	MD80	0	0.156843	0	0.00736933	0.00062476	0.125861	0.000170389	138.734	2	15	10	1.73	75	25.0593	4.992	0.298	0	0	0	0	0	241.013	109.041	154.64	440.051	32
1	MD83	0	0.122722	0	0.00178463	0	0.0160996	0	144.58	1	17	12	1.76	57	18.4013	6.418	0.238	0	0.048	0.196	0	0.03	211.93	134.92	163.42	353.229	25
1	MD86	0	0.145391	0	0.000130865	0.000116325	0.0207494	0	125.692	1	18	12	1.72	65	21.9713	4.734	0.204	0	0.02	0	0	0	208.202	93.6052	101.335	370.593	28
1	MD87	0.0010688	0.0969646	0.00054262	0.00143054	0.000460405	0.00205538	0	131.089	2	15	9	1.58	44	17.6254	4.548	0.26	0	0	0	0	0	163.459	90.8812	180.979	409.663	28
1	MD90	0.000167838	0.456771	0	0.00692332	0.000272737	0.132949	0.000713312	143.681	2	19	15	1.65	50	18.3655	4.296	0.024	0	0	0.188	0	0	146.308	124.932	178.471	492.144	19
2	SX01	0	0.0347552	0.000176333	0.00386168	0.0011109	0.0677117	0.000423198	93.3123	1	23	12	1.78	72	22.7244								238.03	100.869	167.81	427.028	26
2	SX02	0	0.0277069	5.54693e-05	0.00851453	0	0.00815398	0.0258625	85.2173	2	49	15	1.61	47	18.132								209.693	89.0652	202.928	455.245	31
2	SX03	3.2551e-05	0.0433742	0.000406888	0.00595684	0.00227857	0.26586	0.00358061	82.519	1	40	11	1.69	75	26.2596	1.012	0	0	0	0	0	0	234.302	101.777	104.471	303.306	18
2	SX04	0.00432459	0.262779	0	0.00550696	0	0.0235666	0	105.904	2	37	15	1.62	71	27.0538	0.256	0	0.194	0	0	0	0	241.759	122.208	107.606	535.555	17
2	SX05	0	0.0201577	0.000100873	0.0243775	0.000672484	0.224929	0.000151309	74.8737	1	51	11	1.68	72	25.5102								247.724	144	134.572	594.16	30
2	SX06	0.00306985	0.146878	0	0.00931336	0	0.0575412	0	110.497	1	30	16	1.75	73	23.8367								245.487	140.368	151.504	270.748	29
2	SX07	0	0.0278943	0.000795198	0.00212053	0	0.146737	0.00408513	101.407	1	33	16	1.7	45	15.5709	0.388	0.036	0.138	0	0	0	0	193.288	79.0771	189.132	572.454	23
1	SX08	0	0.0548632	0	0.00403007	0.000728122	0.368125	0	152.226	1	23	11	1.79	71	22.1591	0.024	0	0.026	0	0	0	0	165.696	113.127	97.5723	654.935	30
1	SX09	0.000757884	0.39031	0	0.00192244	0	0.00805945	7.39399e-05	148.628	1	25	16	1.8	70	21.6049	0	0.048	0.23	0.062	0	0	0	258.164	114.489	90.0469	494.315	20
2	SX10	0.000994255	0.0270185	6.31273e-05	0.000583928	0.000836437	0.0933022	0	77.1223	1	28	14	1.6	50	19.5312								207.456	99.5073	173.454	568.113	33
1	SX11	0.00128681	0.0553477	0	0.00451879	0	0.00206488	0	149.078	2	29	16	1.6	70	27.3438	0.18	0.068	0.396	0.03	0	0.094	0	235.047	163.522	101.962	301.136	18
1	SX12	0	0.0247971	0	0.00257266	0	0.30681	0	126.142	1	43	9	1.6	65	25.3906	0.198	0.056	0.348	0.042	0	0	0	131.394	127.656	129.555	331.524	23
2	SX13	0	0.0305948	0	0.00742143	0.00163927	0.00184791	7.45123e-05	100.508	2	34	16	1.81	85	25.9455	0.314	0	0.024	0	0	0	0	205.219	146.724	121.403	587.648	27
2	SX14	0.000344715	0.108968	0.000153207	0.00547714	0.00202999	0.268495	0.00365781	84.7676	2	27	6	1.62	52	19.8141	0.282	0	0	0.034	0	0	0	173.154	144.454	132.064	568.113	24
2	SX15	0	0.037394	0	0.000151226	0	0.00343695	2.74956e-05	109.899	1	28	16	1.79	80	24.968								211.93	141.276	152.759	559.431	33
2	SX16	0	0.000100876	8.82668e-05	0.00180316	0.000378286	0	0	70.3765	2	46	9	1.58	60	24.0346	0.17	0.046	0.242	0.116	0	0	0	240.267	153.988	190.386	335.865	18
2	SX17	8.00329e-05	0.0111703	3.42998e-05	0.00069743	0	0.0191622	0	93.3123	2	23	14	1.62	55	20.9572	0.202	0.072	0.218	0.036	0	0.05	0	214.913	143.092	169.064	474.78	18

## Sheet: Cytokine array
proteinID	AveExp.MD	AveExp.HC	logFC	P.Value	adj.P.Val	foldchange	Regulation	entrezID	uniprotID	HC_01	HC_05	HC_06	HC_07	HC_10	HC_12	MD43	MD44	MD51	SX04	SX07	SX14	Threshold
TNF RI	15.1206	14.5695	0.551172	0.000211999	0.0169599	1.46528	up	7132	P19438	24030.9	29102.6	26138.8	22455.5	21617.5	23272.8	36169.6	43601.6	33191.9	32218.6	34087.5	35557.6	TRUE
TNF RII	14.2304	13.5912	0.639182	0.000424298	0.0169719	1.55745	up	7133	P20333	12899.2	12860.5	14825.1	14884.4	11287.9	8545.45	19440.1	20586.2	20179	18848.9	18774.6	17636.9	TRUE
EG-VEGF	11.4904	12.8045	-1.31412	0.00274865	0.0732974	0.40217	down	84432	P58294	5403.2	8802.79	10413.7	7455.51	6955.16	5215.21	2400.66	2802.95	5876.89	1081.54	4410.54	2999.75	TRUE
MCSF	15.3486	14.9028	0.445746	0.00800538	0.160108	1.36202	up	1435	P09603	32213.1	27426.1	37813	29137.6	27322.6	31065.3	48000	44692.5	43172.6	47190	28296.3	42652.4	TRUE
IL-12p40	9.21181	8.59924	0.612565	0.0123154	0.197046	1.52898	up	3593	P29460	369.499	553.268	456.819	360.528	421.826	235.743	569.093	550.478	666.308	567.812	852.334	425.871	TRUE
GH	13.1568	13.6677	-0.510937	0.0236422	0.270197	0.701766	down	2688	P01241	7999.68	17846.3	11997.9	14889.3	14947.6	12733.7	6963.78	8562.17	11438.4	7519.56	10058	11238.3	TRUE
IGFBP-4	11.9831	12.7343	-0.751188	0.0202973	0.270197	0.594114	down	3487	P22692	9125.61	6505.53	6269.54	6349.24	7372.2	5741.1	3125.38	2837.99	3304.68	5124.76	2992.06	9779.43	TRUE
FGF-4	10.6253	11.5676	-0.942253	0.0288491	0.271906	0.52042	down	2249	P08620	1610.3	5870.87	5258	1482.28	2585.85	4094.63	1145.83	1842.89	2932.34	1092.73	1423.2	1606.75	TRUE
TNFa	11.3201	11.1051	0.214931	0.0305894	0.271906	1.16065	up	7124	P01375	2527.17	2159.34	2204.21	2165.36	1901.1	2301.16	2585.22	2418.07	2410.02	2804.5	2574.3	2561.89	FALSE
TGFb1	11.3576	11.7896	-0.431947	0.0405888	0.32471	0.741261	down	7040	P01137	3191.74	2770.4	4063.98	3060.82	3682.32	4851.77	1808.91	3543.83	2933.61	2207.96	2398.78	3270.86	TRUE
BDNF	10.8891	11.7983	-0.909291	0.0923618	0.380966	0.532447	down	627	P23560	3230.63	3669.04	4771.97	9565.01	4230.88	889.831	913.135	2289.25	2612.61	1320.44	3518.8	1826.67	FALSE
bFGF	17.2047	16.6347	0.570066	0.0952416	0.380966	1.48459	up	2247	P09038	137097	34619.5	141344	138499	128734	92772.2	147705	167735	164178	178940	141408	115429	FALSE
HB-EGF	12.0519	12.455	-0.403064	0.0577842	0.380966	0.75625	down	1839	Q99075	4920.72	8279.26	5333.22	5740.87	5427.06	4623.53	2853.4	4455.45	4351.05	3467.65	5073.38	6014.2	FALSE
TGFb3	8.48056	8.88506	-0.4045	0.0922888	0.380966	0.755498	down	7043	P10600	367.072	354.855	431.506	556.97	471.889	746.213	254.224	442.478	499.674	269.281	324.466	415.622	FALSE
Eotaxin-2	16.0919	15.85	0.241896	0.0590887	0.380966	1.18255	up	6369	O00175	55680.7	69806.4	56191.6	67073.5	63138.3	45900.7	63128.7	77360.9	71698.8	63298.2	76668.4	68325.3	FALSE
IL-4	10.5565	10.7299	-0.173405	0.0872014	0.380966	0.886748	down	3565	P05112	1828.73	1627.34	1653.71	1752.2	1470.56	1885.24	1630.69	1585.08	1627.63	1343.47	1390	1478.77	FALSE
IL-6R	13.0946	12.4914	0.603165	0.0781239	0.380966	1.51904	up	3570	P08887	4042.58	9855.05	7021.45	5115.99	4244.41	5994.61	8425.89	9648.61	9907.37	10081.5	14856.1	3709.79	FALSE
PDGF-BB	12.1001	11.7798	0.32025	0.09182	0.380966	1.24855	up	5155	P01127	3841.85	4411.03	3954.17	2170.72	3598.89	3604.21	4064.2	5650.09	5095.96	3582.76	3889.52	4384.71	FALSE
TIMP-1	16.7654	16.5649	0.200543	0.0750682	0.380966	1.14913	up	7076	P01033	105265	90002.5	104932	82255.5	93833.8	108171	102528	123861	111497	113146	123643	96483.1	FALSE
TIMP-2	17.5703	17.3825	0.187776	0.0941999	0.380966	1.13901	up	7077	P16035	169473	163851	197838	147761	151791	201958	199465	207378	210355	192469	176347	183983	FALSE
G-CSF	9.8542	10.2329	-0.378681	0.109617	0.398608	0.769141	down	1440	P09919	1581.75	1688.02	923.531	1070.38	1270.19	901.196	1437.78	676.879	909.195	729.832	1138.67	849.31	FALSE
MCP-1	12.7545	12.4453	0.309158	0.107874	0.398608	1.23898	up	6347	P13500	6122.89	5745.84	5997.03	3943.51	7806.43	4628.47	5166.12	7433.45	5792.46	7054.3	8323.28	8328.05	FALSE
VEGF-D	8.65699	8.97283	-0.315843	0.124322	0.402986	0.803382	down	2277	O43915	388.649	592.113	500.716	598.944	480.555	479.314	457.577	411.06	363.191	446.039	241.232	579.499	FALSE
IL-1ra	11.5263	11.1713	0.354981	0.117413	0.402986	1.27897	up	3557	P18510	2784.2	3234.08	1957.97	1835.54	2642.15	1755.21	2350.38	3385.55	4488.18	2828.04	3116.87	2087.74	FALSE
MIP-1b	15.7463	16.2707	-0.524462	0.125933	0.402986	0.695218	down	6351	P13236	159334	69794.6	66869	122247	58408.9	46003.3	51500.1	52330	34421.9	44853.8	83629	79254.9	FALSE
FGF-7	10.163	10.4115	-0.248488	0.145418	0.44744	0.841778	down	2252	P21781	1279.98	1229.81	1360.36	1587.59	1404.15	1331.23	832.925	1550.99	1564.34	1038.73	973.882	1104.88	FALSE
IGFBP-2	17.3166	17.4343	-0.117691	0.15254	0.45197	0.921661	down	3485	P18065	183801	179106	191797	166141	170472	172582	164825	172572	155227	173695	161134	153079	FALSE
b-NGF	10.261	9.79862	0.462349	0.19387	0.458402	1.37778	up	4803	P01138	777.549	1208.46	1161.03	910.983	871.493	572.088	652.451	974.954	923.1	992.472	2236.06	2604.91	FALSE
GDNF	10.1756	10.5558	-0.380242	0.192826	0.458402	0.768309	down	2668	P39905	1102.59	1287.23	2667.88	1002.72	1535.67	1986.93	792.685	1798.2	1470.17	896.636	910.489	1391.18	FALSE
Insulin	10.8559	11.2088	-0.352949	0.193378	0.458402	0.782982	down	3630	P01308	2141.59	1917.07	2929.91	1821.59	2272.79	3522.04	1354.16	2340.69	2758.63	1288.54	1293.27	2771.32	FALSE
NT-3	9.54346	9.88368	-0.340218	0.193623	0.458402	0.789922	down	4908	P20783	957.949	585.366	1727.35	926.189	760.925	1034.2	655.008	874.067	1150.95	734.377	572.232	618.416	FALSE
VEGF R2	10.0448	10.2947	-0.249839	0.189867	0.458402	0.84099	down	3791	P35968	1057.06	1634.51	1299.69	1121.48	944.437	1642.82	874.376	1528.08	1158.96	1053.79	905.408	934.82	FALSE
Eotaxin	9.49505	10.1356	-0.640595	0.177739	0.458402	0.641448	down	6356	P51671	750.984	5566.27	708.924	996.905	981.001	694.867	627.064	642.16	891.45	598.655	960.63	678.116	FALSE
TNFb	12.1637	12.0189	0.144849	0.194821	0.458402	1.10561	up	4049	P01374	5138.24	3509.93	4390.47	3835.32	3710.68	4526.3	4498.35	4818.26	4871.43	4584.49	4598.54	4185.98	FALSE
IL-8	12.7673	12.4001	0.367262	0.209241	0.478266	1.2899	up	3576	P10145	9271.14	4276.91	6200.88	5966.69	4587.66	3700.13	7457.3	4885.25	6826.61	4755.18	13414.9	7232.38	FALSE
BMP-5	9.90454	10.1279	-0.223362	0.216516	0.481147	0.856567	down	653	P22003	1290.52	934.988	1398.51	1233.7	1195.85	784.001	685.289	1196.13	1128.21	973.139	931.298	919.01	FALSE
MIP-1a	13.5407	13.858	-0.317258	0.224198	0.484751	0.802594	down	6348	P10147	22073	22846.8	16810.4	14777.3	10211	8373.79	11741.5	11791.1	8974.52	11984.3	15786.1	12179.1	FALSE
NGF R	12.1024	12.4222	-0.319781	0.232443	0.489354	0.801191	down	4804	P08138	3755.4	6804.62	7855.46	3429.67	7415.53	5348.4	3847.68	6740.19	3910.47	3327.76	3629.01	5895.43	FALSE
GM-CSF	9.80614	9.96024	-0.154106	0.255441	0.523982	0.898689	down	1437	P04141	1189.73	1199.91	862.092	900.407	1073.12	816.789	1058.39	742.329	963.294	869.803	853.969	909.618	FALSE
IL-1b	9.54006	9.16885	0.371205	0.267278	0.534556	1.29343	up	3553	P01584	805.707	502.106	644.92	444.355	608.767	509.711	709.702	550.35	693.542	530.404	2172.45	540.598	FALSE
PIGF	11.4711	11.6617	-0.190575	0.295722	0.563279	0.876256	down	5228	P49763	2886.89	2217.53	3977.68	3355.9	2998.62	4503.77	2377.92	3424.67	3410.41	2628.87	2399.02	2981.92	FALSE
ICAM-1	17.4441	17.3213	0.122838	0.290046	0.563279	1.08887	up	3383	P05362	154795	143214	156590	184370	175910	171318	182794	150973	205723	196135	192675	149843	FALSE
AR	13.6429	13.2587	0.3842	0.350369	0.591851	1.30514	up	374	P15514	9618.76	8984.01	11855.9	10761.6	18533.6	4335.04	6381.04	19292.5	18801.2	7921.41	24269.6	9840.54	FALSE
BMP-4	9.96975	10.2058	-0.236087	0.362509	0.591851	0.849045	down	652	P12644	1398.28	1288.33	1314.14	1699.06	1079.91	621.426	761.193	1525.33	1186.79	883.517	737.005	1126.06	FALSE
IGFBP-1	13.105	13.5861	-0.481145	0.360712	0.591851	0.716409	down	3484	P08833	10279.1	41191.7	15431.4	14577.5	5642.93	6432.32	5114.5	8927.8	16529.5	19777.2	5250.5	5962.62	FALSE
VEGF	14.1523	14.34	-0.187728	0.351105	0.591851	0.877987	down	7422	P15692	19049.7	22962.1	25888.9	17988.4	15043.9	25954.1	12401.7	25930.8	19861.9	19496.2	14827.6	19730.8	FALSE
VEGF R3	9.92597	10.0827	-0.156713	0.345281	0.591851	0.897067	down	2324	P35916	994.204	1095.27	1101.33	989.402	1057.42	1288.8	727.144	1145.94	1468.65	868.741	829.191	955.19	FALSE
BLC	11.2939	11.6454	-0.351542	0.346721	0.591851	0.783746	down	10563	O43927	4816.08	3428.99	2345.29	4326.46	3171.76	2029.32	1507.96	4591.95	2823.34	1855.92	5051.75	1362.76	FALSE
IL-16	18.6521	18.5255	0.126587	0.343761	0.591851	1.09171	up	3603	Q14005	383974	364069	322815	435479	376586	390120	361852	399917	323471	410957	478024	531526	FALSE
IL-12p70	9.88077	9.96749	-0.0867104	0.377952	0.604723	0.941667	down	3592	P29459 & P29460	1189.86	1064.11	980.206	960.962	962.507	872.065	976.487	875.545	1028.73	903.743	998.908	878.759	FALSE
BMP-7	10.7978	11.0675	-0.26965	0.406027	0.614685	0.829521	down	655	P18075	1614.81	2155.02	3793.16	4014.41	1665.98	1103.25	2885.7	1540.22	1731.83	1548.43	1440.38	1847.75	FALSE
IL-1a	11.6332	11.5478	0.085381	0.407229	0.614685	1.06097	up	3552	P01583	3462.91	2807.09	3115.4	2751.42	2762.89	3122.21	3161.84	3289.37	3596.98	2919.57	3446.39	2723.86	FALSE
MIP-1d	14.8957	15.751	-0.855263	0.39687	0.614685	0.552765	down	6359	Q16663	75468.9	112484	11139	55754.6	77587.4	68752.2	1553.72	49695.4	18403	42638.9	103947	127306	FALSE
HGF	15.2234	14.896	0.327373	0.420763	0.623353	1.25473	up	3082	P14210	38351.7	10933.2	44828.4	28607.9	45375.7	32918.5	36090.7	71867.5	61113.7	38656.1	23458.8	21805.2	FALSE
NT-4	10.8244	11.3359	-0.511451	0.446194	0.63742	0.701516	down	4909	P34130	7012.25	8421.78	4933.74	1117.71	1331.86	685.2	1107.87	1205.39	3859.38	1176.55	3289.42	1775.59	FALSE
PDGF-AA	14.0753	14.2155	-0.140197	0.444272	0.63742	0.907395	down	5154	P04085	23627.3	16101.2	22968.8	15522.7	17398.7	20074.7	15436	24409.6	18641.4	19785.4	11793.9	16133.5	FALSE
OPG	13.0177	13.1906	-0.172909	0.478444	0.667622	0.887052	down	4982	O00300	11960.1	12969.2	8394.69	7046.58	8180.95	8890.91	5776.91	12403.9	8449.98	6058.26	6921.1	12805.5	FALSE
IL-6	11.273	11.2012	0.0717698	0.484026	0.667622	1.05101	up	3569	P05231	2825.24	2528.78	2458.88	1942.03	2282.05	2182.93	2327.68	2468.09	2694.07	2424.1	2420.01	2523.22	FALSE
RANTES	17.9949	17.9309	0.064005	0.517044	0.701077	1.04536	up	6352	P13501	257161	213484	257104	262284	236777	277766	256656	256109	243819	262522	311156	242711	FALSE
SCF	11.4133	11.6006	-0.187306	0.548922	0.731897	0.878244	down	4254	P21583	2095.29	4939.32	3820.49	2755.7	2465.41	3331.85	2409.95	3487.38	2544.75	1792.72	1799.44	5950.66	FALSE
MCSF R	13.0209	12.8686	0.152293	0.646041	0.833601	1.11133	up	1436	P07333	5375.35	7988.29	9324.99	9342.58	7278.75	6421.53	7237.79	5928.46	12262.9	10394.2	16602.1	3627.8	FALSE
SCF R	13.4105	13.5282	-0.117649	0.641265	0.833601	0.921688	down	3815	P10721	13686.3	12838.7	10734.6	7698.93	11482.2	16295.3	11168.6	15622.3	16455.9	9897.93	6187.12	9472.96	FALSE
EGF	11.6252	11.4778	0.147397	0.745479	0.880117	1.10757	up	1950	P01133	3857.51	2118.8	7290.71	2528.61	4098.26	869.243	3110.18	3678.14	6153.28	2467.85	2729.53	2091.08	FALSE
EGF R	15.8465	15.7153	0.131261	0.716389	0.880117	1.09525	up	1956	P00533	48193.6	57531.4	58647.9	51807.2	52986.8	54304.3	72443	84196	88505	74892.9	63639	16262.7	FALSE
I-309	9.31896	9.36819	-0.0492306	0.748099	0.880117	0.966452	down	6346	P22362	771.203	640.367	738.238	638.814	553.992	639.733	715.005	566.166	939.387	569.298	612.449	507.05	FALSE
IL-10	9.91813	9.96962	-0.0514982	0.726878	0.880117	0.964934	down	3586	P22301	1095.66	1303.01	955.899	976.436	939.537	806.7	1015.46	734.1	941.728	876.368	1207.46	1097.2	FALSE
IL-15	10.2256	10.2629	-0.0373503	0.727633	0.880117	0.974443	down	3600	P40933	1375.33	1432.43	1171.48	999.22	1205.52	1231.58	1398.93	1166.54	1203.59	1127.45	1187.85	1114.23	FALSE
MIG	12.6614	12.9036	-0.242158	0.714873	0.880117	0.84548	down	4283	Q07325	12174.5	6186.93	3709.76	27365.4	8481.87	3117.52	1835.8	4434.3	16436	3881.04	18153.7	7832.65	FALSE
TGFa	11.6164	11.7249	-0.108501	0.799168	0.918704	0.927552	down	7039	P01135	2838.47	9515.26	3931.1	3789.46	1848.51	2018.32	1491.03	6355.29	3883.66	3646.48	2629.36	2708.99	FALSE
IL-17	10.0305	9.98836	0.0421794	0.803866	0.918704	1.02967	up	3605	Q16552	1109.83	1167.22	930.127	910.763	1013.39	981.908	989.315	933.409	1022.44	819.388	1761.06	955.201	FALSE
IGF-1	11.6256	11.6861	-0.0604972	0.842702	0.935417	0.958934	down	3479	P05019	3461.09	1950.39	4051.22	3128.43	2922.71	5109.5	2068.79	5628.42	5161.43	2179.93	2575.04	2944.32	FALSE
IL-5	10.0399	10.0158	0.0240804	0.830815	0.935417	1.01683	up	3567	P05113	1264.43	1234.95	930.859	888.588	1038.49	912.706	1109.2	1009.27	1118.81	1054.37	1053.12	973.127	FALSE
IL-13	10.6123	10.5936	0.0187572	0.853568	0.935417	1.01309	up	3596	P35225	1712.26	1455.38	1517.88	1661.55	1661.51	1298.36	1586.04	1423.32	1788.32	1677.92	1427.32	1516.16	FALSE
GDF-15	15.3247	15.3863	-0.0616296	0.870699	0.941296	0.958181	down	9518	Q99988	46156.8	69341.3	64828.5	20602.8	30780.5	46898.3	66592.5	46344.6	49136.5	27192.5	18668.4	62036.6	FALSE
IGFBP-3	12.5371	12.4925	0.0446584	0.917719	0.944994	1.03144	up	3486	P17936	5015.18	12919.5	5141	4202.91	2463.65	10603.4	3003.86	9681.32	7002.17	3533.24	7878.89	7769.12	FALSE
IGFBP-6	11.6961	11.6634	0.0326347	0.905116	0.944994	1.02288	up	3489	P24592	3162.13	3781.12	5988.73	2815.77	2792.84	2064.64	2742.64	4150.78	4699.63	3112.33	1970.39	4058.72	FALSE
IFNg	10.6829	10.6743	0.00860955	0.921369	0.944994	1.00599	up	3458	P01579	1831.76	1654.88	1700.24	1547.63	1527.81	1556.7	1658.31	1592.67	1887.89	1637.17	1559.32	1544.71	FALSE
IL-11	9.8946	9.9071	-0.0125008	0.898762	0.944994	0.991373	down	3589	P20809	1128.35	1105.19	935.745	875.917	922.574	825.599	933.812	981.243	995.334	964.066	916.358	917.3	FALSE
IL-2	10.3467	10.3486	-0.00187385	0.9848	0.997266	0.998702	down	3558	P60568	1425.57	1505.53	1180.52	1226.58	1354.06	1162.23	1345.89	1161.14	1425.78	1272.13	1238.52	1382.35	FALSE
IL-7	10.1078	10.108	-0.000131995	0.999178	0.999178	0.999909	down	3574	P13232	1156.08	1559.83	926.951	1001.78	1060.63	1011.47	1158.04	991.401	1143.83	1041.36	1212.23	1083.12	FALSE

## Sheet: Intestinal mucosa biomarkers 
	HAMD-17	hs-CRP	TLR4（ng/ml)	NF-κB（ng/ml)	NLRP3（pg/ml)	Casp-1（pg/ml)	Claudin-1（pg/ml)	ZO-1（ng/ml)	Occludin（ng/ml)	TNF RI	TNF RII	EG-VEGF	MCSF	IL-12p40	GH	IGFBP-4	FGF-4	TGFb1	g__Bacteroides	g__Parabacteroides	g__Alistipes	g__Clostridium	f__Bacteroidaceae	f__Clostridiaceae	f__Porphyromonadaceae
HC_01	2	83.2851	176.679	853.488	1721.31	1025.07	15052.1	4495.77	13388.7	24030.9	12899.2	5403.2	32213.1	369.499	7999.68	9125.61	1610.3	3191.74	0.0220124	0.000744699	0.000635185	0.00696513	0.0220124	0.00891449	0.000854214
HC_05	3	97.0102	267.356	960.737	8374.36	1134.02	15839.7	3786.42	17175	29102.6	12860.5	8802.79	27426.1	553.268	17846.3	6505.53	5870.87	2770.4	0.362033	0.00549763	0.0120028	0.0082355	0.362033	0.00841072	0.00549763
HC_06	0	68.2318	164.702	715.983	1036.28	1525.38	18909.6	2976.65	12339.7	26138.8	14825.1	10413.7	37813	456.819	11997.9	6269.54	5258	4063.98	0.257337	0.00236552	0.000963729	0.016011	0.257337	0.0168434	0.00236552
HC_07	3	90.369	181.382	798.648	7725.19	1055.75	20184.2	4335.23	10618.2	22455.5	14884.4	7455.51	29137.6	360.528	14889.3	6349.24	1482.28	3060.82	0.30824	0.00646136	0.01669	0.0140179	0.30824	0.0160548	0.00648327
HC_10	4	101.438	237.899	973.974	7115.48	1552.52	18774.1	3823.2	8968.57	21617.5	11287.9	6955.16	27322.6	421.826	14947.6	7372.2	2585.85	3682.32	0.300026	0.0128132	0.0158139	0.00361398	0.300026	0.00363589	0.0128351
HC_12	3	102.323	257.33	763.259	4346.67	967.645	15793.1	3970.3	13648.9	23272.8	8545.45	5215.21	31065.3	235.743	12733.7	5741.1	4094.63	4851.77	0.169813	0.0712721	0.0289557	0.000175223	0.169813	0.00052567	0.0712721
MD43	23	118.497	269.485	1325.98	11372.7	1291.75	9526.17	2248.91	8398.41	36169.6	19440.1	2400.66	48000	569.093	6963.78	3125.38	1145.83	1808.91	0.26358	0.0104696	0.0223848	0.0014675	0.26358	0.0015332	0.0104696
MD44	15	150.877	312.428	1374.06	12846.8	1799.53	13946.9	2719.22	9034.99	43601.6	20586.2	2802.95	44692.5	550.478	8562.17	2837.99	1842.89	3543.83	0.679013	0.00847643	0.00286928	0.00177414	0.679013	0.00199317	0.00847643
MD51	20	126.142	403.104	1371.36	12050.6	1509.65	14378.8	2565.75	6209.1	33191.9	20179	5876.89	43172.6	666.308	11438.4	3304.68	2932.34	2933.61	0.0429516	0.00142369	0	0.000876117	0.0429516	0.00554144	0.0014675
SX04	17	105.904	345.433	1211.97	13284.3	1451.05	11020.9	2961.8	9455.7	32218.6	18848.9	1081.54	47190	567.812	7519.56	5124.76	1092.73	2207.96	0.262441	0.00790696	0.0138426	0.00519099	0.262441	0.00519099	0.00790696
SX07	23	101.407	340.109	1159.84	10207.1	1276.41	15047.8	3580.62	10017.6	34087.5	18774.6	4410.54	28296.3	852.334	10058	2992.06	1423.2	2398.78	0.0279481	0.000416156	0.00530051	0.00208078	0.0279481	0.00280357	0.000416156
SX14	24	84.7676	263.186	1085.55	8729.43	1318.89	5139.33	1976.63	11052.7	35557.6	17636.9	2999.75	42652.4	425.871	11238.3	9779.43	1606.75	3270.86	0.109646	0.00037235	0	0.00532241	0.109646	0.00768793	0.000438059

## Sheet: Animal datas
Group	Number	ID	Group	Behavioral experiment								Serum	B						Intestinal mucosa					Gut microbiota
				Sugar proportion	Total fluid intake（g)	Total distance	Central distance	Central distance proportion	Immobility time	Weight	Weight change	hs-CRP	NLRP3	Caspase	IL-1β	TLR-4	NF-kB	Area density of Iba1	TLR-4	NLRP3	Area densit y of ZO-1	Area density of occludin	Area density of claudin1	c_Bacteroidia	c_Clostridia	o_Bacteroidales	o_Clostridiales	f_Bacteroidaceae	f_Clostridiaceae	g_Bacteroides	g_Clostridium
High inflammatory group	42	Y13	1	0.4333	12	10785.2	1331.15	0.123	57.64	20	-1	1473.35	0.444797	1.07001	0.392466	1.02846	0.891017	0.001414	1.03924	0.957255	0.0180597	0.0338277	0.020845	0.203578	0.293486	0.203578	0.293486	0.011526	0.0154162	0.011526	0.0154162
	57	Y19	1	0.5167	12	4733.26	1205.3	0.255	25.36	19	-2	1280.21	1.96492	0.58753	0.851918	1.59591	0.817698	0.00231667	1.84826	2.04642	0.01899	0.028478	0.0126967	0.606815	0.0637874	0.606815	0.0637874	0.416005	0	0.416005	0
	59	Y21	1	0.5773	11	12543.2	2347.89	0.187	83.8	20	-6	1441.75	0.725052	1.38323	1.07181	0.854803	1.36709	0.00034	0.193672	0.273247	0.0194183	0.0166783	0.0139363	0.368829	0.261293	0.368829	0.261293	0.0760975	0.0006374	0.0760975	0.0006374
	60	Y32	1	0.6192	13	4733.26	1205.3	0.26	72.64	18	-2	1234.56	0.875797	0.647781	0.517258	0.371911	1.62093	0.000367	0.877945	0.641451	0.0141637	0.0240423	0.018864	0.545528	0.0168598	0.545528	0.0168598	0.470087	0.0002748	0.470087	0.00022631
	62	Y55	1	0.5167	12	6892.21	987.4	0.143	45	18	-1	1459.3	0.875873	1.54496	1.56326	2.74799	0.93207	0.000174333	1.43414	0.83047	0.013541	0.0268897	0.020937	0.36516	0.00826659	0.36516	0.00826659	0.288902	0.00014302	0.288902	0.00014302
	83	Y62	1	0.3885	13	8459.57	380.6	0.045	31	18	-1	1406.63	1.25729	0.876656	1.26001	0.989479	0.743095	0.001855	0.947235	1.40159	0.0189327	0.0266977	0.0193593	0.291799	0.0679932	0.291799	0.0679932	0.209056	0	0.209056	0
	87	Y81	1	0.4333	12	11057.5	1114.65	0.101	70	21	-1	1417.17	1.63623	1.31074	2.73885	0.704818	0.894267	0.001456	2.25391	2.50215	0.00882367	0.026003	0.0207607	0.458459	0.0705441	0.458459	0.0705441	0.245702	0.00688578	0.245702	0.00688578
Low-inflammatory group	43	F43	2	0.692308	13	12724.7	3362.75	0.264	71.96	25	3	1146.17	0.288573	0.262847	0.0195503	0.884404	0.639452	4.13333e-05	0.683833	0.406356	0.017793	0.0460093	0.0193513	0.3271	0.628071	0.3271	0.628071	0.00532856	0.00082294	0.00532856	0.00082294
	44	F44	2	0.666667	12	22062.1	5739.88	0.26	55.22	25	3	1420.07	0.255264	0.396265	0.0225431	0.761386	0.620226	0.000304333	0.264798	0.521945	0.0225667	0.028	0.035292	0.399865	0.50591	0.399865	0.50591	0.00088812	0.00228373	0.00088812	0.00205113
	47	F47	2	0.5	16	15334.8	3818.21	0.249	48.76	25	2	1219.91	0.298586	0.38718	0.0234529	0.664877	0.693948	0.000400667	0.365337	0.143899	0.021	0.026539	0.0179793	0.426317	0.106148	0.426317	0.106148	0.00080657	0.00349052	0.00080657	0.00314286
	48	F48	2	0.722222	18	10715	1607.74	0.15	54.48	26	3	1223.42	0.186533	0.209711	0.00765929	0.733728	0.653546	7.23333e-05	0.417435	0.200479	0.035052	0.0199153	0.0303333	0.735659	0.152651	0.735659	0.152651	0.00194716	0.00038592	0.00194716	0.00038592
	49	F49	2	0.5	10	11026.6	1567.34	0.142	62.72	22	3	1118.08	0.252875	0.247961	0.061314	0.405411	0.556094	0.000101	0.73861	0.305544	0.019063	0.0284247	0.0267457	0.0873713	0.413631	0.0873713	0.413631	0.00031898	0.00097214	0.00031898	0.00097214
	54	F54	2	0.666667	12	19225.2	4298.32	0.224	23.36	25	3	1195.33	0.293383	0.161723	0.0160218	0.609156	0.256004	0.000269667	0.684405	0.15702	0.0218587	0.042214	0.0157867	0.40431	0.449241	0.40431	0.449241	0.00365879	0.00102557	0.00365879	0.00102557
	85	F85	2	0.666667	9	17301.4	2492.14	0.144	41.84	27	4	1188.31	0.222916	0.227656	0.00805007	0.684061	0.636195	0.000198333	1.49425	0.452788	0.03874	0.032007	0.0354833	0.340604	0.222233	0.340604	0.222233	0.00172834	0.00071009	0.00172834	0.00071009
	88	F88	2	0.583333	12	16335.8	1808.36	0.111	37.5	24	3	1384.95	0.217155	0.516011	0.0113157	0.776464	0.628898	6.13333e-05	0.698477	0.272993	0.0168663	0.04135	0.017294	0.368521	0.0347226	0.368521	0.0347226	0.00086771	0.00075391	0.00086771	0.00075391
HC group	2	HC2	3	0.857143	11	16283.2	2573.58	0.158	35.42	24	2	1216.4	0.280601	0.630578	0.0386256	0.347965	0.567476	8e-05	0.504522	0.0849935	0.0218	0.0209767	0.034398	0.213833	0.6944	0.213833	0.6944	0.00517174	7.789e-05	0.00517174	7.789e-05
	22	HC22	3	0.6	10	17897.4	2895.26	0.162	20.64	25	2	1191.82	0.334638	0.23859	0.0109342	0.707294	0.664202	0.000117333	0.447784	0.248829	0.0276293	0.0249553	0.0432397	0.435613	0.266344	0.435613	0.266344	0.00475836	0.00142503	0.00475836	0.00142503
	30	HC30	3	0.692308	14	15804.7	1691.97	0.107	34.72	25	2	1160.21	0.383269	0.228316	0.00939134	0.499058	0.690879	0.000137	0.788108	0.100895	0.0250097	0.0196997	0.0573243	0.191221	0.666961	0.191221	0.666961	0.00062616	0.00199348	0.00062616	0.00199348
	35	HC35	3	0.636364	13	28328.1	5007.79	0.177	19.82	25	3	1413.05	0.405552	0.189703	0.0125418	0.262651	0.808172	0.000313333	0.352687	0.15687	0.018875	0.0420947	0.058542	0.369816	0.121992	0.369816	0.121992	0.00173522	0.00180634	0.00173522	0.00180634
	79	HC79	3	0.636364	15	18560.2	2678.33	0.144	40.52	24	3	1402.51	0.169564	0.202837	0.00812296	0.463602	0.54077	0.000118333	0.387535	0.188117	0.0216863	0.0428987	0.0149393	0.763894	0.113878	0.763894	0.113878	0.0131806	0.00010411	0.0131806	0.00010411
	84	HC84	3	0.666667	9	19898.8	4251.27	0.214	40.68	24	3	1335.79	0.381561	0.507088	0.0199514	0.513216	0.626415	0.000157333	0.316489	0.143879	0.0247487	0.03052	0.0134183	0.0678134	0.514256	0.0678134	0.51421	0.00521994	0.021994	0.00521994	0.0104399
	86	HC86	3	0.636364	13	16200.8	2026.47	0.125	29.82	26	3	1132.12	0.272956	0.189172	0.0152429	0.96507	0.629365	0.000290667	0.439768	0.0923595	0.0428687	0.0378533	0.027147	0.325316	0.447338	0.325316	0.447338	0.0052686	0.00035018	0.0052686	0.00035018
Blank group	65	K65	4	0.636364	11	17280.8	3660.04	0.212	9.92	24	2	1125.1	0.10383	0.535606	0.00356274	0.427601	0.578214	0.000136333	0.760983	0.395151	0.0305216	0.02364	0.0146313	0.444947	0.108411	0.444947	0.108411	0.00366753	0.00595974	0.00366753	0.00595974
	66	K66	4	0.6875	16	24645.7	3312.82	0.134	38.48	26	3	1132.12	0.290883	0.83752	0.0152197	0.923114	0.643533	5.36667e-05	0.699429	1.02156	0.01377	0.037287	0.024073	0.303722	0.084487	0.303722	0.084487	0.00153613	0.00099286	0.00153613	0.00082426
	67	K67	4	0.615385	13	24752	5676.39	0.229	38.36	25	2	1146.17	0.365599	0.257938	0.012024	0.701638	0.757695	0.000990333	0.477742	0.373584	0.0297947	0.0271427	0.0268657	0.308836	0.277269	0.308836	0.277269	0.00145582	0.00234037	0.00145582	0.0022298
	69	K69	4	0.583333	12	20940.5	4791.31	0.229	0.76	25	3	1353.35	0.344386	0.147789	0.00753403	0.523551	0.511273	0.000661	0.42067	0.603229	0.0265227	0.048036	0.036423	0.247304	0.582255	0.247304	0.582255	0.00159658	0.00238451	0.00159658	0.00199054
	70	K70	4	0.75	12	25364.9	3551.61	0.14	75.44	25	3	1409.54	0.24887	0.511623	0.00867688	0.917891	0.690912	6.06667e-05	0.369062	0.507818	0.016434	0.040325	0.015128	0.373292	0.273686	0.373292	0.273686	0.00213679	0.00127423	0.00213679	0.00127423
	72	K72	4	0.615385	13	22017.7	6015.64	0.273	96.72	24	2	1177.77	0.216494	0.215987	0.0180943	0.475253	0.550936	0.000443	0.605291	0.462206	0.0204737	0.0306773	0.0432673	0.177306	0.0676256	0.177306	0.0676256	0.0017344	0.00149572	0.0017344	0.00149572
	73	K73	4	0.5	10	16704.8	3444.11	0.206	14.48	25	3	1223.42	0.259239	0.23823	0.0108178	0.694824	0.591747	0.000172	0.69535	0.209131	0.0148867	0.039431	0.0327863	0.29755	0.0627405	0.29755	0.0627405	0.00121597	0.00117967	0.00121597	0.00117967
	74	K74	4	0.375	8	10907.4	1395.51	0.128	11.08	25	3	1202.35	0.405988	0.118464	0.0083386	0.219045	0.528526	0.000228667	0.619403	0.176991	0.037054	0.028865	0.021722	0.360291	0.0401274	0.360291	0.0401274	0.00197831	0.00092602	0.00197831	0.00092602
	75	K75	4	0.615385	13	15407.3	2465.15	0.16	18.56	26	4	1311.21	0.407337	0.152572	0.0148995	0.393716	0.579548	0.000237	0.937348	0.611491	0.0230377	0.031745	0.034556	0.41629	0.418398	0.41629	0.418398	0.0011486	0.00078859	0.0011486	0.00078859
CB group	5	YS5	5	0.75	12	21520.2	3475.52	0.1615	31.12	25	2	1160.21	0.287642	0.158159	0.018907	0.5838	0.6823	0.00018	0.5818	0.3715	0.0415253	0.0270593	0.043437	0.380763	0.437174	0.380763	0.437174	0.00368683	7.494e-05	0.00368683	7.494e-05
	7	YS7	5	0.666667	17	10884.8	1991.29	0.182942	45.64	26	1	1209.38	0.349256	0.207088	0.0423475	0.6197	0.7216	0.000203	0.8554	0.5505	0.0173707	0.0199523	0.0222207	0.359459	0.476713	0.359459	0.476713	0.00218759	0.00015087	0.00218759	0.00015087
	9	YS9	5	0.333333	9	17977.5	3371.63	0.187547	34.72	23	2	1255.03	0.31325	0.200634	0.019514	0.3195	0.6878	0.000662667	0.7056	0.4681	0.0163457	0.0198733	0.037329	0.218721	0.511289	0.218721	0.511289	0.00397745	0.00052775	0.00397745	0.00033467
	11	YS11	5	0.428571	7	18355.2	3695.98	0.201359	41.88	25	3	1353.35	0.266286	0.209317	0.0250026	0.466	0.7191	0.000496333	0.5144	0.5186	0.0375287	0.0493823	0.0207273	0.533747	0.36719	0.533747	0.36719	0.00196279	0.0005443	0.00196279	0
	57	YS57	5	0.428571	4	18900.2	3958.1	0.209421	42.16	22	6	1191.82	0.472736	0.474192	0.0177808	0.8011	0.8282	0.000119667	0.5539	0.8629	0.0200017	0.018424	0.0360437	0.299823	0.523273	0.299823	0.523273	0.00288556	0.00108752	0.00288556	0.00023201
	82	YS82	5	0.428571	7	17493.1	4221.08	0.2413	29.84	25	1	1413.05	0.243141	0.397208	0.0488271	0.5803	0.8308	0.000135667	0.8912	0.1503	0.043839	0.0202833	0.0371507	0.464953	0.418398	0.464953	0.418398	0.00421793	0.00057756	0.00421793	0.00052505
	89	YS89	5	0.588235	7	16794.8	2296.97	0.136767	36.68	26	1	1118.08	0.312833	0.137457	0.0244077	0.5525	0.6725	0.000274667	0.4151	0.4996	0.023635	0.021838	0.0220107	0.320557	0.544398	0.320557	0.544398	0.00303493	0.00022905	0.00303493	0.00022905
NS group	12	D12	6	0.75	7	14093.1	1647.47	0.116899	38.96	19	1	1343.42	0.366816	0.274637	0.030734	1.187	1.0705	0.000299667	0.5923	1.7585	0.0175913	0.0519157	0.024482	0.500643	0.424441	0.500643	0.424441	0.0124732	0.00087236	0.0124732	0
	26	D26	6	0.555556	9	9858.68	881.26	0.0893892	43.68	19	2	1224.03	0.418239	0.760478	0.0960701	0.6719	0.9267	0.000875667	1.1828	0.5307	0.022687	0.0236753	0.036397	0.579571	0.276549	0.579571	0.276549	0.00609109	0.00079905	0.00609109	0.00053706
	60	D60	6	0.75	9	7064.18	2103.22	0.29773	55.12	18	1	1408.84	0.259013	0.718925	0.0412623	0.4959	0.7532	0.000482	1.1794	0.9417	0.0215617	0.020855	0.0159533	0.55633	0.28056	0.55633	0.28056	0.0034698	0.00030488	0.0034698	0.00030488
	63	D63	6	0.714286	8	11071.9	1001.32	0.0904377	48.68	22	1	1339.91	0.3976	0.451833	0.0436181	1.4051	0.9491	0.00114867	1.3105	0.3286	0.0202483	0.0265837	0.014578	0.48234	0.357236	0.48234	0.357236	0.00769259	0.00158908	0.00769259	0.00074037
	83	D83	6	0.714286	7	10641.7	1697.98	0.159559	51.16	20	1	1397.7	0.236014	1.11692	0.0251455	1.143	1.1304	8.2e-05	1.2781	0.7538	0.014837	0.0202957	0.0188727	0.658361	0.19551	0.658361	0.19551	0.00715916	0.00016911	0.00715916	7.046e-05
	87	D87	6	0.666667	8	18377.1	2281.66	0.124158	58	21	0	1400.14	0.339828	0.575219	0.0215518	1.0633	0.9094	0.000182	0.6129	0.7116	0.0282663	0.0319047	0.0398953	0.581197	0.307906	0.581197	0.307906	0.00257003	0.00096376	0.00257003	0
